# Supplementary material for: The Effect of HiPIMS Pulse Conditions on the Microstructural, Mechanical, and Tribological Properties of TiB2 Coatings on Steel Substrates
Source: Materials (Basel). 2025 Oct 13;18(20):4699. doi: 10.3390/ma18204699 (PMC12565820; doi:10.3390/ma18204699)
Supplement: Supplementary file 1 [file materials-18-04699-s001.zip]

Archive with 1 entries (1 files):
- materials-3874366-supplementary.pdf
